# Supplementary material for: Analysis of Amino Acids in the Roots of Tamarix ramosissima by Application of Exogenous Potassium (K+) under NaCl Stress
Source: Int J Mol Sci. 2022 Aug 19;23(16):9331. doi: 10.3390/ijms23169331 (PMC9409283; doi:10.3390/ijms23169331)
Supplement: Supplementary file 1 [file ijms-23-09331-s001.zip]

Archive with 9 entries (9 files):
- Supplementary Figure S1.pdf
- Supplementary Figure S2.pdf
- Supplementary Figure S3.pdf
- Supplementary Table S1.pdf
- Supplementary Table S2.pdf
- Supplementary Table S3.pdf
- Supplementary Table S4.pdf
- Supplementary Table S5.pdf
- Supplementary Table S6.pdf
